# Supplementary material for: Upgrading of Biobased Glycerol to Glycerol Carbonate as a Tool to Reduce the CO2 Emissions of the Biodiesel Fuel Life Cycle
Source: Bioengineering (Basel). 2022 Dec 6;9(12):778. doi: 10.3390/bioengineering9120778 (PMC9774724; doi:10.3390/bioengineering9120778)
Supplement: Supplementary file 1 [file bioengineering-09-00778-s001.zip]

Archive with 1 entries (1 files):
- bioengineering-2050685-supplementary.pdf
